# Supplementary material for: Effect of Silibinin on Human Pancreatic Lipase Inhibition and Gut Microbiota in Healthy Volunteers: A Randomized Controlled Trial
Source: Int J Mol Sci. 2024 Nov 29;25(23):12853. doi: 10.3390/ijms252312853 (PMC11640983; doi:10.3390/ijms252312853)
Supplement: Supplementary file 1 [file ijms-25-12853-s001.zip]

Archive with 1 entries (1 files):
- ijms-3298264-supplementary.pdf
